# Supplementary material for: Novel N-Substituted Amino Acid Hydrazone-Isatin Derivatives: Synthesis, Antioxidant Activity, and Anticancer Activity in 2D and 3D Models In Vitro
Source: Int J Mol Sci. 2021 Jul 21;22(15):7799. doi: 10.3390/ijms22157799 (PMC8346030; doi:10.3390/ijms22157799)
Supplement: Supplementary file 1 [file ijms-22-07799-s001.zip]

Archive with 1 entries (1 files):
- ijms-1284787-supplementary.pdf
